# Supplementary material for: Characterization of the Complete Mitochondrial Genome of Three Satyrid Butterfly Species (Satyrinae:Amathusiini) and Reconstructed Phylogeny of Satyrinae
Source: Int J Mol Sci. 2025 Mar 14;26(6):2609. doi: 10.3390/ijms26062609 (PMC11942455; doi:10.3390/ijms26062609)
Supplement: Supplementary file 1 [file ijms-26-02609-s001.zip]

Archive with 1 entries (1 files):
- ijms-3362297-supplementary.pdf
